# Supplementary material for: Quercetin Reduced and Stabilized Gold Nanoparticle/Al3+: A Rapid, Sensitive Optical Detection Nanoplatform for Fluoride Ion
Source: Nanomaterials (Basel). 2024 Dec 7;14(23):1967. doi: 10.3390/nano14231967 (PMC11643675; doi:10.3390/nano14231967)
Supplement: Supplementary file 1 [file nanomaterials-14-01967-s001.zip]

Archive with 1 entries (1 files):
- nanomaterials-3317700-supplementary.pdf
